# Supplementary material for: Cellular innovations and diversity in the lepidopteran compound eye
Source: J Comp Physiol A Neuroethol Sens Neural Behav Physiol. 2025 Jul 29;212(2):223–42. doi: 10.1007/s00359-025-01751-8 (PMC12467619; doi:10.1007/s00359-025-01751-8)
Supplement: Supplementary file 1 — Supplementary material 1 (XLSX 43.5 kb) [file 359_2025_1751_MOESM1_ESM.xlsx]

## Sheet: Information
Cellular Innovations and Diversity in the Lepidopteran Compound Eye
Journal of Comparative Physiology A
Wei Lu1*, Marcus R. Kronforst1*
*Corresponding authors. E-mails: weilu1@uchicago.edu; mkronforst@uchicago.edu

## Sheet: Table S1
Family	NCBI_family_taxid	NCBI_species_taxid	Genus	Species	UV	B	LW	Rh7	Citation
Geometridae	82593	934840	Eupithecia	abbreviata	1	1	2	1	Mulhair et al. 2023
Geometridae	82593	934844	Eupithecia	centaureata	1	1	2	1	Mulhair et al. 2023
Geometridae	82593	934845	Eupithecia	dodoneata	1	1	2	1	Mulhair et al. 2023
Geometridae	82593	934847	Eupithecia	exiguata	1	1	2	1	Mulhair et al. 2023
Geometridae	82593	934866	Eupithecia	vulgata	1	1	2	1	Mulhair et al. 2023
Geometridae	82593	104452	Operophtera	brumata	1	1	1	1	Mulhair et al. 2023
Geometridae	82593	104452	Operophtera	brumata	1	0	1	1	Sondhi et al. 2021
Geometridae	82593	104452	Operophtera	brumata	0	1	1	1	Kuwalekar et al. 2022
Geometridae	82593	104457	Ecliptopera	silaceata	1	1	1	1	Mulhair et al. 2023
Geometridae	82593	104460	Hydriomena	furcata	1	1	1	1	Mulhair et al. 2023
Geometridae	82593	934828	Chloroclysta	siterata	1	1	1	1	Mulhair et al. 2023
Geometridae	82593	934839	Eulithis	prunata	1	1	1	1	Mulhair et al. 2023
Geometridae	82593	934876	Lobophora	halterata	1	1	1	1	Mulhair et al. 2023
Geometridae	82593	934888	Philereme	vetulata	1	1	1	1	Mulhair et al. 2023
Geometridae	82593	934904	Xanthorhoe	spadicearia	1	1	1	1	Mulhair et al. 2023
Geometridae	82593	934917	Aplocera	efformata	1	1	1	1	Mulhair et al. 2023
Geometridae	82593	934936	Electrophaes	corylata	1	1	1	1	Mulhair et al. 2023
Geometridae	82593	934940	Gymnoscelis	rufifasciata	1	1	2	1	Mulhair et al. 2023
Geometridae	82593	987013	Thera	britannica	1	1	1	1	Mulhair et al. 2023
Geometridae	82593	104476	Agriopis	aurantiaria	1	1	2	1	Mulhair et al. 2023
Geometridae	82593	190331	Agriopis	marginaria	1	1	2	1	Mulhair et al. 2023
Geometridae	82593	688445	Macaria	notata	1	1	2	1	Mulhair et al. 2023
Geometridae	82593	1502698	Macaria	distribuaria	0	0	1	0	Sondhi et al. 2021
Geometridae	82593	875883	Ennomos	quercinarius	1	1	2	1	Mulhair et al. 2023
Geometridae	82593	722662	Ennomos	fuscantarius	1	1	2	1	Mulhair et al. 2023
Geometridae	82593	104474	Erannis	defoliaria	1	1	2	1	Mulhair et al. 2023
Geometridae	82593	82595	Biston	betularia	1	1	2	1	Mulhair et al. 2023
Geometridae	82593	82595	Biston	betularia	0	0	0	0	Sondhi et al. 2021
Geometridae	82593	934813	Campaea	margaritaria	1	1	1	1	Mulhair et al. 2023
Geometridae	82593	934829	Crocallis	elinguaria	1	1	2	1	Mulhair et al. 2023
Geometridae	82593	934875	Ligdia	adustata	1	1	2	1	Mulhair et al. 2023
Geometridae	82593	934882	Opisthograptis	luteolata	1	1	1	1	Mulhair et al. 2023
Geometridae	82593	934894	Selenia	dentaria	1	1	1	1	Mulhair et al. 2023
Geometridae	82593	934915	Apeira	syringaria	1	1	1	1	Mulhair et al. 2023
Geometridae	82593	248899	Ectropis	obliqua	0	0	0	0	Sondhi et al. 2021
Geometridae	82593	722673	Hylaea	fasciaria	1	1	1	1	Mulhair et al. 2023
Geometridae	82593	190356	Peribatodes	rhomboidaria	1	1	2	1	Mulhair et al. 2023
Geometridae	82593	485666	Nemoria	lixaria	1	0	0	0	Sondhi et al. 2021
Geometridae	82593	655152	Chlorosea	margaretaria	0	0	0	1	Sondhi et al. 2021
Geometridae	82593	104447	Idaea	aversata	1	1	1	1	Mulhair et al. 2023
Geometridae	82593	2938601	Idaea	sp.	0	0	0	0	Sondhi et al. 2021
Geometridae	82593	104486	Alsophila	aescularia	1	1	1	1	Mulhair et al. 2023
Sematuridae	475307	753252	Mania	lunus	0	0	0	0	Sondhi et al. 2021
Uraniidae	219479	219482	Calledapteryx	dryopterata	0	0	0	0	Sondhi et al. 2021
Papilionidae	7143	299019	Parides	eurimedes	0	0	2	1	Sondhi et al. 2021
Papilionidae	7143	85299	Atrophaneura	alcinous	1	1	2	0	Kuwalekar et al. 2022
Papilionidae	7143	76257	Pachliopta	aristolochiae	1	1	2	0	Kuwalekar et al. 2022
Papilionidae	7143	501369	Troides	Aeacus	0	0	2	0	Kuwalekar et al. 2022
Papilionidae	7143	202805	Graphium	macleayanum	1	1	3	0	Kuwalekar et al. 2022
Papilionidae	7143	76205	Graphium	sarpedon	1	1	3	0	Kuwalekar et al. 2022
Papilionidae	7143	110795	Papilio	anactus	1	1	3	0	Kuwalekar et al. 2022
Papilionidae	7143	76193	Papilio	machaon	1	1	3	1	Kuwalekar et al. 2022
Papilionidae	7143	76193	Papilio	machaon	1	1	3	1	Mulhair et al. 2023
Papilionidae	7143	76193	Papilio	machaon	1	1	3	1	Sondhi et al. 2021
Papilionidae	7143	76194	Papilio	polytes	1	1	6	1	Kuwalekar et al. 2022
Papilionidae	7143	76198	Papilio	memnon	1	0	4	1	Kuwalekar et al. 2022
Papilionidae	7143	66420	Papilio	xuthus	1	1	6	1	Kuwalekar et al. 2022
Papilionidae	7143	45779	Papilio	glaucus	1	1	6	1	Kuwalekar et al. 2022
Papilionidae	7143	76208	Luehdorfia	japonica	1	1	3	0	Kuwalekar et al. 2022
Papilionidae	7143	76209	Luehdorfia	puziloi	1	1	3	0	Kuwalekar et al. 2022
Papilionidae	7143	81069	Luehdorfia	chinensis	1	1	3	1	Sondhi et al. 2021
Papilionidae	7143	1678306	Sericinus	montela	1	1	2	0	Kuwalekar et al. 2022
Papilionidae	7143	76189	Parnassius	glacialis	1	1	2	0	Kuwalekar et al. 2022
Nymphalidae	33415	33461	Dione	juno	1	1	1	0	Kuwalekar et al. 2022
Nymphalidae	33415	310786	Dione	moneta	1	1	1	0	Kuwalekar et al. 2022
Nymphalidae	33415	2795540	Agraulis	vanillae	1	1	1	1	Kuwalekar et al. 2022
Nymphalidae	33415	33418	Heliconius	ethilla	1	1	1	1	Kuwalekar et al. 2022
Nymphalidae	33415	33419	Heliconius	numata	2	1	1	1	Kuwalekar et al. 2022
Nymphalidae	33415	33420	Heliconius	besckei	2	1	1	1	Kuwalekar et al. 2022
Nymphalidae	33415	33421	Heliconius	telesiphe	2	1	1	1	Kuwalekar et al. 2022
Nymphalidae	33415	33423	Heliconius	heurippa	2	0	0	1	Kuwalekar et al. 2022
Nymphalidae	33415	33424	Heliconius	cydno	2	1	1	1	Kuwalekar et al. 2022
Nymphalidae	33415	33425	Heliconius	hecale	2	1	1	1	Kuwalekar et al. 2022
Nymphalidae	33415	33426	Heliconius	hewitsoni	2	1	1	0	Kuwalekar et al. 2022
Nymphalidae	33415	33427	Heliconius	ismenius	2	1	1	1	Kuwalekar et al. 2022
Nymphalidae	33415	33428	Heliconius	pachinus	2	1	1	0	Kuwalekar et al. 2022
Nymphalidae	33415	33429	Heliconius	wallacei	2	1	0	0	Kuwalekar et al. 2022
Nymphalidae	33415	33430	Heliconius	atthis	2	1	1	0	Kuwalekar et al. 2022
Nymphalidae	33415	33432	Heliconius	eleuchia	2	1	1	0	Kuwalekar et al. 2022
Nymphalidae	33415	33431	Heliconius	erato	2	1	1	1	Kuwalekar et al. 2022
Nymphalidae	33415	33434	Heliconius	charithonia	2	1	1	0	Kuwalekar et al. 2022
Nymphalidae	33415	33433	Heliconius	sapho	2	1	1	0	Kuwalekar et al. 2022
Nymphalidae	33415	33439	Heliconius	burneyi	2	1	1	1	Kuwalekar et al. 2022
Nymphalidae	33415	33440	Heliconius	xanthocles	0	0	1	0	Kuwalekar et al. 2022
Nymphalidae	33415	33441	Heliconius	pardalinus	2	1	1	1	Kuwalekar et al. 2022
Nymphalidae	33415	33442	Heliconius	himera	1	1	1	1	Kuwalekar et al. 2022
Nymphalidae	33415	33443	Heliconius	sara	2	1	1	1	Kuwalekar et al. 2022
Nymphalidae	33415	33444	Heliconius	elevatus	2	1	1	1	Kuwalekar et al. 2022
Nymphalidae	33415	33446	Heliconius	clysonymus	2	1	1	0	Kuwalekar et al. 2022
Nymphalidae	33415	33455	Laparus	doris	2	1	1	1	Kuwalekar et al. 2022
Nymphalidae	33415	33457	Neruda	aoede	1	1	0	1	Kuwalekar et al. 2022
Nymphalidae	33415	101931	Heliconius	hecuba	2	1	1	0	Kuwalekar et al. 2022
Nymphalidae	33415	101932	Heliconius	timareta	0	1	1	0	Kuwalekar et al. 2022
Nymphalidae	33415	171911	Heliconius	hecalesia	2	1	0	1	Kuwalekar et al. 2022
Nymphalidae	33415	171913	Heliconius	hierax	0	0	1	0	Kuwalekar et al. 2022
Nymphalidae	33415	196493	Heliconius	hortense	2	1	1	0	Kuwalekar et al. 2022
Nymphalidae	33415	34740	Heliconius	melpomene	2	1	1	1	Kuwalekar et al. 2022
Nymphalidae	33415	34740	Heliconius	melpomene	2	1	1	1	Sondhi et al. 2021
Nymphalidae	33415	33449	Eueides	aliphera	1	1	1	0	Kuwalekar et al. 2022
Nymphalidae	33415	33448	Eueides	isabella	1	1	1	0	Kuwalekar et al. 2022
Nymphalidae	33415	33451	Eueides	procula	1	1	1	0	Kuwalekar et al. 2022
Nymphalidae	33415	101930	Eueides	vibilia	1	1	1	0	Kuwalekar et al. 2022
Nymphalidae	33415	171914	Eueides	lineata	1	1	1	0	Kuwalekar et al. 2022
Nymphalidae	33415	33453	Dryas	iulia	1	1	1	1	Kuwalekar et al. 2022
Nymphalidae	33415	405009	Fabriciana	adippe	1	1	1	1	Mulhair et al. 2023
Nymphalidae	33415	72263	Speyeria	Mormonia	1	0	1	0	Kuwalekar et al. 2022
Nymphalidae	33415	191398	Boloria	selene	1	1	1	1	Mulhair et al. 2023
Nymphalidae	33415	100745	Oeneis	chryxus	1	0	1	0	Kuwalekar et al. 2022
Nymphalidae	33415	111912	Hipparchia	semele	1	1	1	1	Mulhair et al. 2023
Nymphalidae	33415	366118	Neominois	ridingsii	1	0	1	0	Kuwalekar et al. 2022
Nymphalidae	33415	111917	Lasiommata	megera	1	1	1	1	Mulhair et al. 2023
Nymphalidae	33415	116150	Pararge	aegeria	1	1	1	0	Sondhi et al. 2021
Nymphalidae	33415	116150	Pararge	aegeria	0	1	0	1	Kuwalekar et al. 2022
Nymphalidae	33415	116150	Pararge	aegeria	1	1	1	1	Mulhair et al. 2023
Nymphalidae	33415	2795564	Aphantopus	hyperantus	1	1	1	1	Mulhair et al. 2023
Nymphalidae	33415	191418	Maniola	jurtina	1	1	1	1	Mulhair et al. 2023
Nymphalidae	33415	111923	Melanargia	galathea	1	1	1	1	Mulhair et al. 2023
Nymphalidae	33415	132697	Coenonympha	tullia	1	0	1	0	Kuwalekar et al. 2022
Nymphalidae	33415	110368	Bicyclus	anynana	1	1	1	1	Kuwalekar et al. 2022
Nymphalidae	33415	110368	Bicyclus	anynana	1	1	1	1	Mulhair et al. 2023
Nymphalidae	33415	110368	Bicyclus	anynana	0	0	0	0	Sondhi et al. 2021
Nymphalidae	33415	111903	Erebia	ligea	1	1	1	1	Mulhair et al. 2023
Nymphalidae	33415	447833	Erebia	aethiops	1	1	1	1	Mulhair et al. 2023
Nymphalidae	33415	113334	Melitaea	cinxia	0	1	1	1	Kuwalekar et al. 2022
Nymphalidae	33415	113334	Melitaea	cinxia	0	1	0	1	Sondhi et al. 2021
Nymphalidae	33415	113334	Melitaea	cinxia	1	1	1	1	Mulhair et al. 2023
Nymphalidae	33415	113330	Mellicta	athalia	1	1	1	1	Mulhair et al. 2023
Nymphalidae	33415	104504	Euphydryas	chalcedona	1	0	1	0	Kuwalekar et al. 2022
Nymphalidae	33415	111881	Nymphalis	urticae	1	1	1	1	Mulhair et al. 2023
Nymphalidae	33415	171585	Inachis	io	1	1	1	1	Mulhair et al. 2023
Nymphalidae	33415	929971	Polygonia	c-album	0	1	1	0	Sondhi et al. 2021
Nymphalidae	33415	929971	Polygonia	c-album	0	1	0	0	Kuwalekar et al. 2022
Nymphalidae	33415	171592	Nymphalis	antiopa	1	1	1	0	Kuwalekar et al. 2022
Nymphalidae	33415	171594	Nymphalis	polychloros	1	1	1	1	Mulhair et al. 2023
Nymphalidae	33415	334116	Vanessa	tameamea	1	1	1	1	Kuwalekar et al. 2022
Nymphalidae	33415	42275	Vanessa	atalanta	1	1	1	1	Mulhair et al. 2023
Nymphalidae	33415	171605	Vanessa	cardui	1	1	1	0	Kuwalekar et al. 2022
Nymphalidae	33415	171605	Vanessa	cardui	1	1	1	1	Mulhair et al. 2023
Nymphalidae	33415	39708	Junonia	coenia	1	1	1	1	Kuwalekar et al. 2022
Nymphalidae	33415	39708	Junonia	coenia	0	0	0	0	Sondhi et al. 2021
Nymphalidae	33415	270466	Limenitis	camilla	1	1	1	1	Mulhair et al. 2023
Nymphalidae	33415	342679	Limenitis	weidemeyerii	1	0	1	0	Kuwalekar et al. 2022
Nymphalidae	33415	124411	Basilarchia	arthemis	0	1	0	0	Kuwalekar et al. 2022
Nymphalidae	33415	124411	Limenitis	arthemis	1	0	1	0	Kuwalekar et al. 2022
Nymphalidae	33415	166024	Danaus	gilippus	1	0	1	0	Kuwalekar et al. 2022
Nymphalidae	33415	13037	Danaus	plexippus	1	1	1	1	Sondhi et al. 2021
Nymphalidae	33415	13037	Danaus	plexippus	1	1	1	1	Kuwalekar et al. 2022
Pieridae	7114	227532	Anthocharis	cardamines	0	1	1	0	Sondhi et al. 2021
Pieridae	7114	227532	Anthocharis	cardamines	1	2	1	1	Mulhair et al. 2023
Pieridae	7114	227537	Anthocharis	scolymus	1	2	1	0	Kuwalekar et al. 2022
Pieridae	7114	78633	Pieris	napi	1	2	1	1	Kuwalekar et al. 2022
Pieridae	7114	78633	Pieris	napi	1	2	1	1	Mulhair et al. 2023
Pieridae	7114	7116	Pieris	brassicae	1	2	1	1	Mulhair et al. 2023
Pieridae	7114	64459	Pieris	rapae	1	2	1	1	Mulhair et al. 2023
Pieridae	7114	64459	Pieris	rapae	1	2	1	1	Kuwalekar et al. 2022
Pieridae	7114	129397	Aporia	crataegi	1	2	1	1	Mulhair et al. 2023
Pieridae	7114	320286	Ascia	monuste	0	0	0	0	Sondhi et al. 2021
Pieridae	7114	152600	Hebomoia	glaucippe	0	0	0	0	Sondhi et al. 2021
Pieridae	7114	72248	Colias	croceus	1	3	1	1	Mulhair et al. 2023
Pieridae	7114	72248	Colias	croceus	0	2	1	0	Sondhi et al. 2021
Pieridae	7114	72851	Colias	philodice	1	1	1	0	Kuwalekar et al. 2022
Pieridae	7114	72852	Colias	erate	1	3	1	0	Kuwalekar et al. 2022
Pieridae	7114	76203	Eurema	hecabe	1	3	1	0	Kuwalekar et al. 2022
Pieridae	7114	78609	Gonepteryx	rhamni	0	3	0	0	Kuwalekar et al. 2022
Pieridae	7114	40077	Phoebis	sennae	1	4	1	1	Sondhi et al. 2021
Pieridae	7114	40077	Phoebis	sennae	1	3	1	1	Kuwalekar et al. 2022
Pieridae	7114	189908	Leptidea	amurensis	1	1	1	0	Kuwalekar et al. 2022
Pieridae	7114	189913	Leptidea	sinapis	1	1	1	1	Kuwalekar et al. 2022
Pieridae	7114	189913	Leptidea	sinapis	1	1	1	1	Mulhair et al. 2023
Lycaenidae	27544	289056	Lycaena	rubidus	1	2	1	0	Kuwalekar et al. 2022
Lycaenidae	27544	326385	Lycaena	helloides	1	2	1	0	Kuwalekar et al. 2022
Lycaenidae	27544	386308	Lycaena	heteronea	1	2	1	0	Kuwalekar et al. 2022
Lycaenidae	27544	386309	Lycaena	nivalis	1	2	1	0	Kuwalekar et al. 2022
Lycaenidae	27544	328878	Satyrium	behrii	1	2	1	0	Kuwalekar et al. 2022
Lycaenidae	27544	282391	Lycaena	phlaeas	1	2	1	1	Mulhair et al. 2023
Lycaenidae	27544	268709	Lysandra	coridon	1	2	1	1	Mulhair et al. 2023
Lycaenidae	27544	138070	Lysandra	bellargus	1	2	1	1	Mulhair et al. 2023
Lycaenidae	27544	91738	Aricia	artaxerxes	1	2	1	1	Mulhair et al. 2023
Lycaenidae	27544	91739	Aricia	agestis	1	2	1	1	Mulhair et al. 2023
Lycaenidae	27544	242267	Plebejus	argus	1	2	1	1	Mulhair et al. 2023
Lycaenidae	27544	988025	Cyaniris	semiargus	1	2	1	1	Mulhair et al. 2023
Lycaenidae	27544	203782	Celastrina	argiolus	1	2	1	1	Mulhair et al. 2023
Lycaenidae	27544	203781	Glaucopsyche	alexis	1	2	1	1	Mulhair et al. 2023
Lycaenidae	27544	265386	Polyommatus	icarus	1	2	1	0	Kuwalekar et al. 2022
Lycaenidae	27544	265386	Polyommatus	icarus	1	2	1	1	Mulhair et al. 2023
Lycaenidae	27544	265386	Polyommatus	icarus	1	0	1	0	Sondhi et al. 2021
Lycaenidae	27544	689568	Hemiargus	ceraunus	1	2	1	0	Sondhi et al. 2021
Lycaenidae	27544	374600	Agriades	glandon	1	2	1	0	Kuwalekar et al. 2022
Lycaenidae	27544	2714157	Cigaritis	takanonis	1	0	3	1	Sondhi et al. 2021
Lycaenidae	27544	691633	Calycopis	cecrops	1	2	1	0	Kuwalekar et al. 2022
Lycaenidae	27544	691633	Calycopis	cecrops	1	2	1	1	Sondhi et al. 2021
Riodinidae	124343	2010996	Calephelis	nemesis	1	1	2	1	Kuwalekar et al. 2022
Riodinidae	124343	2010997	Calephelis	virginiensis	1	1	2	1	Kuwalekar et al. 2022
Riodinidae	124343	1502709	Semomesia	capanea	1	0	2	0	Sondhi et al. 2021
Riodinidae	124343	1572566	Mycastor	nealces	0	0	2	0	Sondhi et al. 2021
Riodinidae	124343	42267	Apodemia	mormo	1	1	2	0	Kuwalekar et al. 2022
Crambidae	268499	1100655	Spilomela	sp.	1	1	1	0	Sondhi et al. 2021
Crambidae	268499	99575	Ostrinia	scapulalis	0	0	0	1	Kuwalekar et al. 2022
Crambidae	268499	93504	Ostrinia	furnacalis	0	0	0	1	Kuwalekar et al. 2022
Crambidae	268499	481309	Loxostege	sticticalis	1	1	1	0	Kuwalekar et al. 2022
Crambidae	268499	437488	Cnaphalocrocis	medinalis	0	1	0	0	Sondhi et al. 2021
Crambidae	268499	1594226	Agriphila	tristella	1	1	2	1	Mulhair et al. 2023
Crambidae	268499	1660579	Agriphila	geniculea	1	1	1	1	Mulhair et al. 2023
Crambidae	268499	687066	Crambus	sp.	1	2?	1	0	Sondhi et al. 2021
Crambidae	268499	1099702	Myelobia	sp.	0	0	0	0	Sondhi et al. 2021
Crambidae	268499	168631	Chilo	suppressalis	2	1	1	0	Sondhi et al. 2021
Crambidae	268499	168631	Chilo	suppressalis	1	1	1	0	Kuwalekar et al. 2022
Crambidae	268499	1594250	Chrysoteuchia	culmella	1	1	1	1	Mulhair et al. 2023
Crambidae	268499	572822	Catoptria	oregonicus	0	0	1	1	Sondhi et al. 2021
Crambidae	268499	1371681	Calamotropha	paludella	1	1	2	1	Mulhair et al. 2023
Crambidae	268499	1594321	Parapoynx	stratiotata	1	1	2	1	Mulhair et al. 2023
Crambidae	268499	1666818	Acentria	ephemerella	1	1	2	1	Mulhair et al. 2023
Crambidae	268499	581805	Cirrhochrista	sp.	1	1	1	0	Sondhi et al. 2021
Pyralidae	7135	1857951	Acrobasis	suavella	1	1	1	1	Mulhair et al. 2023
Pyralidae	7135	680683	Amyelois	transitella	1	1	1	1	Sondhi et al. 2021
Pyralidae	7135	680683	Amyelois	transitella	1	1	1	1	Kuwalekar et al. 2022
Pyralidae	7135	1666458	Apomyelois	bistriatella	1	1	1	1	Mulhair et al. 2023
Pyralidae	7135	58824	Plodia	interpunctella	1	1	1	1	Kuwalekar et al. 2022
Pyralidae	7135	58824	Plodia	interpunctella	1	1	0	1	Sondhi et al. 2021
Pyralidae	7135	1101095	Endotricha	flammealis	1	1	1	1	Mulhair et al. 2023
Pyralidae	7135	1101110	Hypsopygia	costalis	1	1	1	1	Mulhair et al. 2023
Pyralidae	7135	7136	Galleria	melonella	0	0	0	0	Sondhi et al. 2021
Pyralidae	7135	7137	Galleria	mellonella	0	1	1	0	Kuwalekar et al. 2022
Thyrididae	393446	581295	Canaea	sp.	0	0	1	0	Sondhi et al. 2021
Thyrididae	393446	1502702	Pseudothyris	sepulchralis	0	1	0	0	Sondhi et al. 2021
Thyrididae	393446	1502703	Zeuzerodes	maculata	1	0	0	0	Sondhi et al. 2021
Thyrididae	393446	1178161	Striglina	suzukii	0	0	0	0	Sondhi et al. 2021
Saturniidae	7117	7119	Antheraea	pernyi	0	0	1	0	Kuwalekar et al. 2022
Saturniidae	7117	7121	Antheraea	yamamai	1	1	1	1	Kuwalekar et al. 2022
Saturniidae	7117	332930	Saturnia	pyri	0	1	1	0	Sondhi et al. 2021
Saturniidae	7117	332931	Saturnia	pavonia	1	1	1	1	Mulhair et al. 2023
Saturniidae	7117	63976	Actias	luna	0	0	0	0	Sondhi et al. 2021
Saturniidae	7117	63978	Attacus	atlas	0	0	0	0	Sondhi et al. 2021
Saturniidae	7117	180267	Eacles	sp.	0	0	0	2	Sondhi et al. 2021
Saturniidae	7117	1104475	Therinia	lactucina	1	0	0	0	Sondhi et al. 2021
Saturniidae	7117	40090	Hemileuca	maia	1	0	1	1	Sondhi et al. 2021
Sphingidae	7128	524428	Macroglossum	stellatarum	1	1	1	0	Kuwalekar et al. 2022
Sphingidae	7128	2859697	Macroglossum	pyrrhosticta	1	2	0	0	Sondhi et al. 2021
Sphingidae	7128	325869	Xylophanes	tersa	0	0	0	1	Sondhi et al. 2021
Sphingidae	7128	522697	Darapsa	myron	1	0	0	0	Sondhi et al. 2021
Sphingidae	7128	283855	Hyles	euphorbiae	0	0	0	0	Sondhi et al. 2021
Sphingidae	7128	644661	Deilephila	porcellus	1	1	1	1	Mulhair et al. 2023
Sphingidae	7128	987953	Hemaris	fuciformis	1	1	1	1	Mulhair et al. 2023
Sphingidae	7128	520066	Hemaris	diffinis	0	0	0	1	Sondhi et al. 2021
Sphingidae	7128	325932	Enyo	lugubris	0	0	0	0	Sondhi et al. 2021
Sphingidae	7128	522704	Smerinthus	saliceti	0	0	0	0	Sondhi et al. 2021
Sphingidae	7128	522836	Laothoe	populi	1	1	1	1	Mulhair et al. 2023
Sphingidae	7128	522848	Mimas	tiliae	1	1	1	1	Mulhair et al. 2023
Sphingidae	7128	522860	Parum	colligata	0	0	0	1	Sondhi et al. 2021
Sphingidae	7128	354532	Adhemarius	daphne	0	0	0	0	Sondhi et al. 2021
Sphingidae	7128	987436	Sphinx	pinastri	0	0	1	0	Sondhi et al. 2021
Sphingidae	7128	7130	Manduca	sexta	1	1	1	1	Kuwalekar et al. 2022
Sphingidae	7128	7130	Manduca	sexta	1	1	1	1	Sondhi et al. 2021
Sphingidae	7128	214081	Ceratomia	undulosa	0	0	0	0	Sondhi et al. 2021
Bombycidae	7089	7091	Bombyx	mori	0	1	2	1	Kuwalekar et al. 2022
Bombycidae	7089	7091	Bombyx	mori	1	1	1	1	Sondhi et al. 2021
Bombycidae	7089	7092	Bombyx	mandarina	1	1	2	1	Kuwalekar et al. 2022
Bombycidae	7089	998830	Bombyx	huttoni	1	1	2	1	Kuwalekar et al. 2022
Bombycidae	7089	2518921	Colla	micacea	0	0	1	0	Sondhi et al. 2021
Eupterotidae	119271	1572520	Ganisa	similis	0	0	0	1	Sondhi et al. 2021
Eupterotidae	119271	2518922	Eupterote	muluana	0	0	0	0	Sondhi et al. 2021
Lasiocampidae	7096	151299	Artace	sp.	0	0	0	0	Sondhi et al. 2021
Lasiocampidae	7096	151302	Tolype	notialis	0	1	0	0	Sondhi et al. 2021
Lasiocampidae	7096	151304	Dendrolimus	pini	0	0	0	0	Sondhi et al. 2021
Apatelodidae	82583	1612425	Apatelodes	pithala	0	0	0	0	Sondhi et al. 2021
Brahmaeidae	119237	1572514	Brahmaea	hearseyi	0	0	0	0	Sondhi et al. 2021
Endromidae	119257	1572528	Mustilizans	dierli	0	1	1	0	Sondhi et al. 2021
Noctuidae	7100	997540	Mythimna	ferrago	1	1	2	1	Mulhair et al. 2023
Noctuidae	7100	987983	Mythimna	albipuncta	1	1	2	1	Mulhair et al. 2023
Noctuidae	7100	987985	Mythimna	impura	1	1	2	1	Mulhair et al. 2023
Noctuidae	7100	271217	Mythimna	separata	1	1	1	0	Kuwalekar et al. 2022
Noctuidae	7100	174822	Mamestra	configurata	1	1	2	1	Kuwalekar et al. 2022
Noctuidae	7100	55057	Mamestra	brassicae	1	1	1	0	Kuwalekar et al. 2022
Noctuidae	7100	55057	Mamestra	brassicae	1	1	2	1	Mulhair et al. 2023
Noctuidae	7100	987933	Euplexia	lucipara	1	1	3	1	Mulhair et al. 2023
Noctuidae	7100	988041	Tholera	decimalis	1	1	2	1	Mulhair et al. 2023
Noctuidae	7100	988060	Anorthoa	munda	1	0	3	1	Mulhair et al. 2023
Noctuidae	7100	988125	Hecatera	dysodea	1	1	2	1	Mulhair et al. 2023
Noctuidae	7100	875884	Phlogophora	meticulosa	1	1	3	1	Mulhair et al. 2023
Noctuidae	7100	997545	Xestia	sexstrigata	1	1	2	1	Mulhair et al. 2023
Noctuidae	7100	987431	Xestia	c-nigrum	1	1	2	1	Mulhair et al. 2023
Noctuidae	7100	988049	Xestia	xanthographa	1	1	2	1	Mulhair et al. 2023
Noctuidae	7100	1857961	Agrotis	puta	1	1	2	1	Mulhair et al. 2023
Noctuidae	7100	47767	Agrotis	segetum	1	1	1	0	Kuwalekar et al. 2022
Noctuidae	7100	1555321	Agrotis	infusa	1	0	1	0	Sondhi et al. 2021
Noctuidae	7100	56364	Agrotis	Ipsilon	1	1	2	0	Kuwalekar et al. 2022
Noctuidae	7100	987995	Noctua	janthe	1	1	2	1	Mulhair et al. 2023
Noctuidae	7100	214277	Noctua	pronuba	1	1	2	1	Mulhair et al. 2023
Noctuidae	7100	753202	Noctua	fimbriata	1	1	2	1	Mulhair et al. 2023
Noctuidae	7100	320037	Ochropleura	plecta	1	1	3	1	Mulhair et al. 2023
Noctuidae	7100	987925	Diarsia	rubi	1	1	3	1	Mulhair et al. 2023
Noctuidae	7100	437490	Striacosta	albicosta	0	0	1	0	Sondhi et al. 2021
Noctuidae	7100	689061	Apamea	sordens	1	1	3	1	Mulhair et al. 2023
Noctuidae	7100	875885	Apamea	monoglypha	1	1	3	1	Mulhair et al. 2023
Noctuidae	7100	987876	Amphipoea	oculea	1	1	3	1	Mulhair et al. 2023
Noctuidae	7100	988174	Luperina	testacea	1	1	3	1	Mulhair et al. 2023
Noctuidae	7100	214171	Hydraecia	micacea	1	1	3	1	Mulhair et al. 2023
Noctuidae	7100	987895	Caradrina	clavipalpis	1	1	2	1	Mulhair et al. 2023
Noctuidae	7100	987866	Agrochola	circellaris	1	1	3	1	Mulhair et al. 2023
Noctuidae	7100	987872	Agrochola	macilenta	1	1	3	1	Mulhair et al. 2023
Noctuidae	7100	997551	Mesoligia	furuncula	1	1	3	1	Mulhair et al. 2023
Noctuidae	7100	988071	Atethmia	centrago	1	1	3	1	Mulhair et al. 2023
Noctuidae	7100	988081	Brachylomia	viminalis	1	1	3	1	Mulhair et al. 2023
Noctuidae	7100	988106	Dryobotodes	eremita	1	1	3	1	Mulhair et al. 2023
Noctuidae	7100	1101106	Griposia	aprilina	1	1	3	1	Mulhair et al. 2023
Noctuidae	7100	1337163	Aporophyla	lueneburgensis	1	1	3	1	Mulhair et al. 2023
Noctuidae	7100	2492375	Omphaloscelis	lunosa	1	1	3	1	Mulhair et al. 2023
Noctuidae	7100	254363	Autographa	gamma	1	1	2	1	Mulhair et al. 2023
Noctuidae	7100	987893	Autographa	pulchrina	1	1	2	1	Mulhair et al. 2023
Noctuidae	7100	938171	Abrostola	tripartita	1	1	2	1	Mulhair et al. 2023
Noctuidae	7100	254370	Ctenoplusia	agnata	1	1	1	0	Kuwalekar et al. 2022
Noctuidae	7100	7111	Trichoplusia	ni	1	1	1	1	Kuwalekar et al. 2022
Noctuidae	7100	179674	Diachrysia	chrysitis	1	1	2	1	Mulhair et al. 2023
Noctuidae	7100	69820	Spodoptera	litura	1	1	2	1	Kuwalekar et al. 2022
Noctuidae	7100	7107	Spodoptera	exigua	0	0	4	0	Sondhi et al. 2021
Noctuidae	7100	7107	Spodoptera	exigua	1	1	1	0	Kuwalekar et al. 2022
Noctuidae	7100	7107	Spodoptera	exigua	1	1	2	1	Mulhair et al. 2023
Noctuidae	7100	7108	Spodoptera	frugiperda	1	1	4	2	Mulhair et al. 2023
Noctuidae	7100	7108	Spodoptera	frugiperda	1	1	3	1	Sondhi et al. 2021
Noctuidae	7100	7108	Spodoptera	frugiperda	1	1	2	1	Kuwalekar et al. 2022
Noctuidae	7100	987877	Amphipyra	berbera	1	1	2	1	Mulhair et al. 2023
Noctuidae	7100	987878	Amphipyra	pyramidea	1	1	1	0	Sondhi et al. 2021
Noctuidae	7100	689058	Amphipyra	tragopoginis	1	1	2	1	Mulhair et al. 2023
Noctuidae	7100	1870430	Xylocampa	areola	1	1	2	1	Mulhair et al. 2023
Noctuidae	7100	988056	Allophyes	oxyacanthae	1	1	2	1	Mulhair et al. 2023
Noctuidae	7100	492764	Sesamia	inferens	0	0	0	0	Sondhi et al. 2021
Noctuidae	7100	987859	Acronicta	aceris	1	1	2	1	Mulhair et al. 2023
Noctuidae	7100	987862	Acronicta	leporina	1	1	2	1	Mulhair et al. 2023
Noctuidae	7100	987865	Acronicta	psi	1	1	2	1	Mulhair et al. 2023
Noctuidae	7100	938226	Craniophora	ligustri	1	1	3	1	Mulhair et al. 2023
Noctuidae	7100	29058	Helicoverpa	armigera	1	1	2	1	Kuwalekar et al. 2022
Noctuidae	7100	7113	Helicoverpa	zea	1	1	2	1	Kuwalekar et al. 2022
Noctuidae	7100	7113	Helicoverpa	zea	0	0	0	0	Sondhi et al. 2021
Noctuidae	7100	7102	Heliothis	virescens	1	1	1	1	Kuwalekar et al. 2022
Noctuidae	7100	7102	Heliothis	virescens	0	0	0	0	Sondhi et al. 2021
Noctuidae	7100	987909	Cosmia	pyralina	1	1	3	1	Mulhair et al. 2023
Noctuidae	7100	116126	Cosmia	trapezina	1	1	3	1	Mulhair et al. 2023
Noctuidae	7100	116130	Eupsilia	transversa	1	1	3	1	Mulhair et al. 2023
Noctuidae	7100	708063	Protodeltote	pygarga	1	1	2	1	Mulhair et al. 2023
Noctuidae	7100	753441	Trisateles	emortualis	1	1	4	1	Mulhair et al. 2023
Erebidae	695564	938167	Euclidia	mi	1	1	6	1	Mulhair et al. 2023
Erebidae	695564	938169	Phyllodes	eyndhovii	1	1	1	0	Sondhi et al. 2021
Erebidae	695564	938238	Laspeyria	flexula	1	1	4	1	Mulhair et al. 2023
Erebidae	695564	1126703	Eudocima	salaminia	0	0	0	0	Sondhi et al. 2021
Erebidae	695564	423510	Catocala	fraxini	1	1	5	1	Mulhair et al. 2023
Erebidae	695564	938170	Amata	phegea	0	1	1	0	Sondhi et al. 2021
Erebidae	695564	1572512	Auriculoceryx	pterodactyliformis	0	1	1	0	Sondhi et al. 2021
Erebidae	695564	987419	Eilema	depressum	1	1	4	1	Mulhair et al. 2023
Erebidae	695564	987424	Eilema	sororculum	1	1	3	1	Mulhair et al. 2023
Erebidae	695564	987918	Cybosia	mesomella	1	1	2	1	Mulhair et al. 2023
Erebidae	695564	987980	Miltochrista	miniata	1	1	3	1	Mulhair et al. 2023
Erebidae	695564	39466	Hyphantria	cunea	1	1	1	1	Kuwalekar et al. 2022
Erebidae	695564	214311	Phragmatobia	fuliginosa	1	1	4	1	Mulhair et al. 2023
Erebidae	695564	214311	Phragmatobia	fuliginosa	1	1	1	0	Sondhi et al. 2021
Erebidae	695564	875880	Spilosoma	lubricipeda	1	1	4	1	Mulhair et al. 2023
Erebidae	695564	875881	Spilarctia	lutea	1	1	4	1	Mulhair et al. 2023
Erebidae	695564	938182	Callimorpha	dominula	1	1	4	1	Kuwalekar et al. 2022
Erebidae	695564	874455	Arctia	plantaginis	0	0	0	0	Sondhi et al. 2021
Erebidae	695564	2834022	Melese	sp.	0	0	1	0	Sondhi et al. 2021
Erebidae	695564	411963	Schrankia	costaestrigalis	1	1	3	1	Mulhair et al. 2023
Erebidae	695564	753189	Hypena	proboscidalis	1	1	4	1	Mulhair et al. 2023
Erebidae	695564	987934	Euproctis	chrysorrhoea	0	0	0	0	Sondhi et al. 2021
Erebidae	695564	987935	Euproctis	similis	1	1	2	1	Mulhair et al. 2023
Erebidae	695564	13123	Lymantria	dispar	0	0	1	1	Sondhi et al. 2021
Erebidae	695564	78897	Lymantria	monacha	1	1	2	1	Mulhair et al. 2023
Erebidae	695564	335469	Orgyia	antiqua	1	1	2	1	Mulhair et al. 2023
Erebidae	695564	987440	Herminia	tarsipennalis	1	1	2	1	Mulhair et al. 2023
Notodontidae	37571	988002	Notodonta	ziczac	1	1	1	1	Mulhair et al. 2023
Notodontidae	37571	753204	Notodonta	dromedarius	1	1	1	1	Mulhair et al. 2023
Notodontidae	37571	988018	Pheosia	gnoma	1	1	1	1	Mulhair et al. 2023
Notodontidae	37571	988018	Pheosia	gnoma	0	0	1	0	Sondhi et al. 2021
Notodontidae	37571	988019	Pheosia	tremula	1	1	1	1	Mulhair et al. 2023
Notodontidae	37571	987449	Ptilodon	capucinus	1	1	1	1	Mulhair et al. 2023
Notodontidae	37571	987902	Clostera	curtula	1	1	1	1	Mulhair et al. 2023
Notodontidae	37571	987943	Furcula	furcula	1	1	1	1	Mulhair et al. 2023
Notodontidae	37571	1502701	Notoplusia	minuta	1	1	1	0	Sondhi et al. 2021
Notodontidae	37571	753216	Phalera	bucephala	1	1	1	1	Mulhair et al. 2023
Nolidae	319783	987977	Meganola	albula	1	1	2	1	Mulhair et al. 2023
Nolidae	319783	1502699	Manoba	major	0	1	1	0	Sondhi et al. 2021
Nolidae	319783	988004	Nycteola	revayana	1	1	2	1	Mulhair et al. 2023
Doidae	655178	655165	Doa	sp.	0	0	1	0	Sondhi et al. 2021
Euteliidae	2490214	3002455	Anigraea	sp.	0	0	0	0	Sondhi et al. 2021
Drepanidae	104425	475354	Pseudothyatira	cymatophoroides	0	0	1	0	Sondhi et al. 2021
Drepanidae	104425	721137	Habrosyne	pyritoides	1	1	2	1	Mulhair et al. 2023
Drepanidae	104425	721163	Thyatira	batis	1	1	1	0	Sondhi et al. 2021
Drepanidae	104425	721163	Thyatira	batis	1	1	2	1	Mulhair et al. 2023
Drepanidae	104425	721142	Tridrepana	flava	1	1	1	0	Sondhi et al. 2021
Drepanidae	104425	721165	Watsonalla	binaria	1	1	1	1	Mulhair et al. 2023
Drepanidae	104425	1572523	Macrauzata	submontana	1	1	1	0	Sondhi et al. 2021
Drepanidae	104425	104428	Drepana	falcataria	1	1	1	1	Mulhair et al. 2023
Drepanidae	104425	655036	Cyclidia	substigmaria	0	0	0	0	Sondhi et al. 2021
Epicopeiidae	104424	691108	Epicopeia	hainseii	0	0	0	1	Sondhi et al. 2021
Hesperiidae	40093	272628	Thymelicus	sylvestris	1	2	2	1	Mulhair et al. 2023
Hesperiidae	40093	272628	Thymelicus	sylvestris	0	0	1	0	Sondhi et al. 2021
Hesperiidae	40093	291688	Hesperia	comma	1	2	1	1	Mulhair et al. 2023
Hesperiidae	40093	40095	Hylephila	phyleus	0	0	0	0	Sondhi et al. 2021
Hesperiidae	40093	3126489	Ochlodes	sylvanus	1	3	1	1	Mulhair et al. 2023
Hesperiidae	40093	691651	Lerema	accius	1	1	1	1	Sondhi et al. 2021
Hesperiidae	40093	691651	Lerema	accius	1	1	1	1	Kuwalekar et al. 2022
Hesperiidae	40093	1945770	Megathymus	ursus	1	1	1	1	Kuwalekar et al. 2022
Hesperiidae	40093	40099	Megathymus	yuccae	0	0	0	0	Sondhi et al. 2021
Hesperiidae	40093	520884	Erynnis	tages	1	1	1	1	Mulhair et al. 2023
Hesperiidae	40093	218760	Pyrgus	malvae	1	1	1	1	Mulhair et al. 2023
Hesperiidae	40093	355207	Urbanus	proteus	0	0	1	0	Sondhi et al. 2021
Hesperiidae	40093	2558925	Achalarus	lyciades	1	1	1	1	Kuwalekar et al. 2022
Hesperiidae	40093	218720	Carterocephalus	palaemon	1	1	1	1	Mulhair et al. 2023
Mimallonidae	82613	82615	Lacosoma	chiridota	0	0	0	0	Sondhi et al. 2021
Mimallonidae	82613	1418807	Menevia	lantona	1	1	1	1	Sondhi et al. 2021
Pterophoridae	186111	1502706	Lantanophaga	pusillidactyla	0	0	1	0	Sondhi et al. 2021
Pterophoridae	186111	1369617	Pterophorus	pentadactylus	1	1	1	0	Sondhi et al. 2021
Pterophoridae	186111	467774	Emmelina	monodactyla	1	1	1	1	Mulhair et al. 2023
Pterophoridae	186111	467774	Emmelina	monodactyla	0	0	0	1	Sondhi et al. 2021
Pterophoridae	186111	1594453	Marasmarcha	lunaedactyla	1	1	1	1	Mulhair et al. 2023
Pterophoridae	186111	1660692	Stenoptilia	bipunctidactyla	1	1	1	1	Mulhair et al. 2023
Hedylidae	40132	40133	Macrosoma	sp.	1	1	1	0	Sondhi et al. 2021
Hedylidae	40132	40133	Macrosoma	hedylaria	0	1	1	0	Sondhi et al. 2021
Cimeliidae	398011	475252	Axia	margarita	0	0	0	0	Sondhi et al. 2021
Alucitidae	655175	1608660	Alucita	desmodactyla	1	1	1	0	Sondhi et al. 2021
Callidulidae	655089	655083	Pterodecta	felderi	0	0	0	0	Sondhi et al. 2021
Sesiidae	106496	1108569	Synanthedon	andrenaeformis	1	1	1	1	Mulhair et al. 2023
Sesiidae	106496	1108570	Synanthedon	myopaeformis	1	1	1	1	Mulhair et al. 2023
Sesiidae	106496	1660703	Synanthedon	vespiformis	1	1	1	1	Mulhair et al. 2023
Sesiidae	106496	301036	Synanthedon	formicaeformis	1	1	1	1	Mulhair et al. 2023
Sesiidae	106496	348700	Podosesia	syringae	0	0	1	1	Sondhi et al. 2021
Sesiidae	106496	301037	Bembecia	ichneumoniformis	1	1	1	1	Mulhair et al. 2023
Sesiidae	106496	301037	Bembecia	ichneumoniformis	0	1	1	0	Sondhi et al. 2021
Sesiidae	106496	287197	Sesia	bembeciformis	1	1	1	1	Mulhair et al. 2023
Sesiidae	106496	748215	Sesia	apiformis	1	1	1	1	Mulhair et al. 2023
Sesiidae	106496	348704	Vitacea	polistiformis	0	0	0	0	Sondhi et al. 2021
Choreutidae	219287	999296	Hemerophila	diva	0	0	0	0	Sondhi et al. 2021
Limacodidae	115353	287200	Apoda	limacodes	1	1	1	1	Mulhair et al. 2023
Zygaenidae	115354	287375	Zygaena	filipendulae	1	1	2	1	Mulhair et al. 2023
Tortricidae	7139	1100915	Apotomis	betuletana	1	1	2	1	Mulhair et al. 2023
Tortricidae	7139	1100916	Apotomis	turbidana	1	1	2	1	Mulhair et al. 2023
Tortricidae	7139	1869985	Hedya	salicella	1	1	2	1	Mulhair et al. 2023
Tortricidae	7139	1407616	Phaecasiophora	niveiguttana	0	0	1	0	Sondhi et al. 2021
Tortricidae	7139	1100989	Eudemis	profundana	1	1	2	1	Mulhair et al. 2023
Tortricidae	7139	1870148	Pammene	aurita	1	1	2	1	Mulhair et al. 2023
Tortricidae	7139	1101027	Pammene	fasciana	1	1	2	1	Mulhair et al. 2023
Tortricidae	7139	934274	Grapholita	dimorpha	0	0	0	0	Sondhi et al. 2021
Tortricidae	7139	192188	Grapholita	molesta	1	0	1	0	Kuwalekar et al. 2022
Tortricidae	7139	82600	Cydia	pomonella	0	1	1	1	Kuwalekar et al. 2022
Tortricidae	7139	82600	Cydia	pomonella	0	0	0	1	Sondhi et al. 2021
Tortricidae	7139	1100963	Cydia	splendana	1	1	2	1	Mulhair et al. 2023
Tortricidae	7139	989769	Epinotia	nisella	1	1	2	1	Mulhair et al. 2023
Tortricidae	7139	1594293	Epinotia	bilunana	1	1	2	1	Mulhair et al. 2023
Tortricidae	7139	1594294	Epinotia	demarniana	1	1	2	1	Mulhair et al. 2023
Tortricidae	7139	1594315	Notocelia	uddmanniana	1	1	2	1	Mulhair et al. 2023
Tortricidae	7139	758706	Acleris	emargana	1	1	2	1	Mulhair et al. 2023
Tortricidae	7139	758717	Acleris	sparsana	1	1	2	1	Mulhair et al. 2023
Tortricidae	7139	1100899	Acleris	literana	1	1	2	0	Mulhair et al. 2023
Tortricidae	7139	753214	Pandemis	cinnamomeana	1	1	2	1	Mulhair et al. 2023
Cossidae	186108	1178246	Culama	sp.	0	0	0	0	Sondhi et al. 2021
Cossidae	186108	186110	Prionoxystus	robiniae	0	0	1	0	Sondhi et al. 2021
Cossidae	186108	1101072	Zeuzera	pyrina	1	1	1	1	Mulhair et al. 2023
Cossidae	186108	1572526	Morpheis	pyracmon	0	0	1	0	Sondhi et al. 2021
Cossidae	186108	1178158	Spinulata	maruga	0	0	0	0	Sondhi et al. 2021
Cossidae	186108	1407611	Archaeoses	polygrapha	0	0	0	0	Sondhi et al. 2021
Cossidae	186108	753332	Givira	mucida	0	0	0	0	Sondhi et al. 2021
Cossidae			Psychonoctua	personalis	0	0	0	0	Sondhi et al. 2021
Castniidae	160827	160830	Synemon	plana	1	0	0	0	Sondhi et al. 2021
Castniidae	160827	1107848	Telchin	licus	1	0	1	0	Sondhi et al. 2021
Immidae	753690	1178119	Imma	tetrascia	0	0	1	1	Sondhi et al. 2021
Urodidae	534396	655053	Urodus	decens	0	0	0	0	Sondhi et al. 2021
Gelechiidae	32434	702717	Tuta	absoluta	0	1	1	1	Sondhi et al. 2021
Gelechiidae	32434	1178088	Dichomeris	punctidiscella	1	0	1	1	Sondhi et al. 2021
Depressariidae	2681869	116121	Carcina	quercana	1	1	1	1	Mulhair et al. 2023
Depressariidae	2681869	347803	Psilocorsis	reflexella	0	0	1	1	Sondhi et al. 2021
Depressariidae	2681869	1857958	Agonopterix	subpropinquella	1	1	1	1	Mulhair et al. 2023
Depressariidae	2681869	347752	Antaeotricha	schlaegeri	0	0	0	0	Sondhi et al. 2021
Blastobasidae	173649	2561016	Blastobasis	lacticolella	1	1	1	1	Mulhair et al. 2023
Blastobasidae	173649	1869501	Blastobasis	adustella	1	1	1	1	Mulhair et al. 2023
Coleophoridae	173644	1100951	Coleophora	flavipennella	1	1	1	1	Mulhair et al. 2023
Autostichidae	347822	454303	Autosticha	sp.	1	0	1	0	Sondhi et al. 2021
Cosmopterigidae	173647	1477025	Hyposmocoma	kahamanoa	1	1	1	1	Kuwalekar et al. 2022
Cosmopterigidae	173647	1477025	Hyposmocoma	kahamanoa	0	0	1	0	Sondhi et al. 2021
Cosmopterigidae	173647	1477025	Hyposmocoma	kahamanoa	1	1	1	1	Mulhair et al. 2023
Oecophoridae	57992	2870497	Esperia	sulphurella	1	1	1	1	Mulhair et al. 2023
Gracillariidae	98966	1336369	Caloptilia	triadicae	0	0	1	1	Sondhi et al. 2021
Gracillariidae	98966	1748203	Philodoria	splendida	1	0	1	0	Sondhi et al. 2021
Gracillariidae	98966	199020	Phyllocnistis	citrella	0	2	1	0	Sondhi et al. 2021
Gracillariidae	98966	199129	Cameraria	ohridella	1	0	1		Sondhi et al. 2021
Gracillariidae	98966	199129	Cameraria	ohridella	0	1	1	0	Kuwalekar et al. 2022
Gracillariidae	98966	332616	Acrocercops	transecta	0	1	1	0	Sondhi et al. 2021
Tineidae	41012	1594354	Tinea	trinotella	1	1	1	1	Mulhair et al. 2023
Tineidae	41012	1101063	Tinea	semifulvella	1	1	1	1	Mulhair et al. 2023
Tineidae	41012	93883	Tineola	bisselliella	1	0	1	0	Sondhi et al. 2021
Tineidae	41012	753339	Harmaclona	sp.	1	0	1	0	Sondhi et al. 2021
Meessiidae	2319852	1178035	Eudarcia	simulatricella	0	0	0	0	Sondhi et al. 2021
Bucculatricidae	198964	1608661	Bucculatrix	cristatella	1	0	1	0	Sondhi et al. 2021
Dryadaulidae	1181438	1666527	Dryadaula	visaliella	0	0	1	0	Sondhi et al. 2021
Roeslerstammiidae	198968	753260	Amphithera	heteroleuca	0	0	1	0	Sondhi et al. 2021
Psychidae	93884	93886	Thyridopteryx	ephemeraeformis	0	0	0	1	Sondhi et al. 2021
Ypsolophidae	687156	1870435	Ypsolopha	scabrella	1	1	1	1	Mulhair et al. 2023
Ypsolophidae	687156	1870436	Ypsolopha	sequella	1	1	1	1	Mulhair et al. 2023
Lyonetiidae	571299	1178041	Leucoptera	coffeella	0	0	1	0	Sondhi et al. 2021
Plutellidae	51653	51655	Plutella	xylostella	2	1	1	1	Kuwalekar et al. 2022
Plutellidae	51653	51655	Plutella	xylostella	1	1	1	1	Mulhair et al. 2023
Yponomeutidae	33464	2567737	Yponomeuta	evonymellus	1	0	1	0	Sondhi et al. 2021
Yponomeutidae	33464	263933	Yponomeuta	sedellus	1	1	1	1	Mulhair et al. 2023
Tischeriidae	41016	41018	Coptotriche	citrinipennella	1	1	1	0	Sondhi et al. 2021
Tischeriidae	41016	1737348	Tischeria	quercitella	1	1	2	0	Sondhi et al. 2021
Opostegidae	98982	98983	Pseudopostega	cf.quadristrigella	0	0	1	0	Sondhi et al. 2021
Nepticulidae	58822	1178096	Enteucha	acetosae	0	0	0	0	Sondhi et al. 2021
Nepticulidae	58822	1608937	Stigmella	atricapitella	1	1	1	0	Sondhi et al. 2021
Adelidae	30222	233164	Nemophora	degeerella	1	1	1	0	Sondhi et al. 2021
Adelidae	30222	753375	Nematopogon	swammerdamellus	1	1	1	1	Mulhair et al. 2023
Incurvariidae	98958	101737	Incurvaria	masculella	1	1	1	1	Mulhair et al. 2023
Prodoxidae	28660	30243	Tegeticula	yuccasella	0	0	1	1	Sondhi et al. 2021
Palaephatidae	98973	1178138	Palaephatus	luteolus	0	0	0	0	Sondhi et al. 2021
Palaephatidae	98973	1737347	Palaephatus	nielseni	0	0	0	0	Sondhi et al. 2021
Palaephatidae	98973	753465	Ptyssoptera	sp.	0	0	1	0	Sondhi et al. 2021
Palaephatidae	98973	1470539	Metaphatus	ochraceus	0	0	0	0	Sondhi et al. 2021
Andesianidae	753616	753268	Andesiana	lamellata	0	0	0	0	Sondhi et al. 2021
Hepialidae	41021	1407613	Phymatopus	californicus	0	0	1	0	Sondhi et al. 2021
Hepialidae	41021	537462	Triodia	sylvina	2	1	2	0	Sondhi et al. 2021
Hepialidae	41021	2938578	Cibyra	sp.	0	0	0	0	Sondhi et al. 2021
Acanthopteroctetidae	128163	753143	Acanthopteroctetes	unifascia	0	0	0	0	Sondhi et al. 2021
Eriocraniidae	41178	173635	Dyseriocrania	subpurpurella	1	1	2	0	Sondhi et al. 2021
Lophocoronidae	128162	753360	Lophocorona	astipica	1	0	1	0	Sondhi et al. 2021
Neopseustidae	128171	753379	Neopseustis	meyricki	0	0	0	0	Sondhi et al. 2021
Micropterigidae	41025	41027	Micropterix	calthella	0	0	1	0	Sondhi et al. 2021
Micropterigidae	41025	1042620	Micropterix	aruncella	1	1	2	1	Mulhair et al. 2023
Micropterigidae	41025	245865	Neomicropteryx	cornuta	1	1	2	1	Mulhair et al. 2023
Heterobathmiidae	41193	41194	Heterobathmia	sp.	0	0	0	0	Sondhi et al. 2021
Agathiphagidae	41188	41190	Agathiphaga	queenslandensis	0	0	0	0	Sondhi et al. 2021
